# Supplementary material for: LncRNA Snhg3 aggravates hepatic steatosis via PPARγ signaling
Source: eLife. 2024 Oct 22;13:RP96988. doi: 10.7554/eLife.96988 (PMC11495842; doi:10.7554/eLife.96988)
Supplement: Figure 5—source data 4. [file elife-96988-fig5-data4.zip]

Archive with 7 entries (3 files):
- Figure 5-source data 4/
- Figure 5-source data 4/1/
- Figure 5-source data 4/1/SND1.Tif
- Figure 5-source data 4/2/
- Figure 5-source data 4/2/SND1.tif
- Figure 5-source data 4/3/
- Figure 5-source data 4/3/SND1.tif
