# Supplementary material for: LncRNA Snhg3 aggravates hepatic steatosis via PPARγ signaling
Source: eLife. 2024 Oct 22;13:RP96988. doi: 10.7554/eLife.96988 (PMC11495842; doi:10.7554/eLife.96988)
Supplement: Figure 5—source data 6. [file elife-96988-fig5-data6.zip]

Archive with 7 entries (4 files):
- Figure 5-source data 6/
- Figure 5-source data 6/SND1 expression in Snhg3-HKI mice/
- Figure 5-source data 6/SND1 expression in Snhg3-HKI mice/SND1.Tif
- Figure 5-source data 6/SND1 expression in Snhg3-HKI mice/β-ACTIN.Tif
- Figure 5-source data 6/SND1 expression Snhg3-HKO mice/
- Figure 5-source data 6/SND1 expression Snhg3-HKO mice/SND1.tif
- Figure 5-source data 6/SND1 expression Snhg3-HKO mice/β-ACTIN.tif
