# Supplementary material for: LncRNA Snhg3 aggravates hepatic steatosis via PPARγ signaling
Source: eLife. 2024 Oct 22;13:RP96988. doi: 10.7554/eLife.96988 (PMC11495842; doi:10.7554/eLife.96988)
Supplement: Figure 5—source data 8. [file elife-96988-fig5-data8.zip]

Archive with 27 entries (16 files):
- Figure 5-source data 8/
- Figure 5-source data 8/BSA/
- Figure 5-source data 8/BSA/1/
- Figure 5-source data 8/BSA/1/SND1.tif
- Figure 5-source data 8/BSA/1/β-ACTIN.tif
- Figure 5-source data 8/BSA/2/
- Figure 5-source data 8/BSA/2/SND1.Tif
- Figure 5-source data 8/BSA/2/β-ACTIN.Tif
- Figure 5-source data 8/BSA/3/
- Figure 5-source data 8/BSA/3/SND1.tif
- Figure 5-source data 8/BSA/3/β-ACTIN.tif
- Figure 5-source data 8/BSA/4/
- Figure 5-source data 8/BSA/4/SND1.Tif
- Figure 5-source data 8/BSA/4/β-ACTIN.Tif
- Figure 5-source data 8/PA/
- Figure 5-source data 8/PA/1/
- Figure 5-source data 8/PA/1/SND1.Tif
- Figure 5-source data 8/PA/1/β-ACTIN.Tif
- Figure 5-source data 8/PA/2/
- Figure 5-source data 8/PA/2/SND1.Tif
- Figure 5-source data 8/PA/2/β-ACTIN.Tif
- Figure 5-source data 8/PA/3/
- Figure 5-source data 8/PA/3/SND1.Tif
- Figure 5-source data 8/PA/3/β-ACTIN.Tif
- Figure 5-source data 8/PA/4/
- Figure 5-source data 8/PA/4/SND1.Tif
- Figure 5-source data 8/PA/4/β-ACTIN.Tif
