# Supplementary material for: LncRNA Snhg3 aggravates hepatic steatosis via PPARγ signaling
Source: eLife. 2024 Oct 22;13:RP96988. doi: 10.7554/eLife.96988 (PMC11495842; doi:10.7554/eLife.96988)
Supplement: Figure 5—source data 10. [file elife-96988-fig5-data10.zip]

Archive with 13 entries (8 files):
- Figure 5-source data 10/
- Figure 5-source data 10/1/
- Figure 5-source data 10/1/SND1.Tif
- Figure 5-source data 10/1/β-ACTIN.Tif
- Figure 5-source data 10/2/
- Figure 5-source data 10/2/SND1.Tif
- Figure 5-source data 10/2/β-ACTIN.Tif
- Figure 5-source data 10/3/
- Figure 5-source data 10/3/SND1.tif
- Figure 5-source data 10/3/β-ACTIN.tif
- Figure 5-source data 10/4/
- Figure 5-source data 10/4/SND1.Tif
- Figure 5-source data 10/4/β-ACTIN.Tif
