# Supplementary material for: LncRNA Snhg3 aggravates hepatic steatosis via PPARγ signaling
Source: eLife. 2024 Oct 22;13:RP96988. doi: 10.7554/eLife.96988 (PMC11495842; doi:10.7554/eLife.96988)
Supplement: Figure 5—source data 12. [file elife-96988-fig5-data12.zip]

Archive with 10 entries (6 files):
- Figure 5-source data 12/
- Figure 5-source data 12/1/
- Figure 5-source data 12/1/SND1.Tif
- Figure 5-source data 12/1/UB.Tif
- Figure 5-source data 12/2/
- Figure 5-source data 12/2/SND1.Tif
- Figure 5-source data 12/2/Ub.Tif
- Figure 5-source data 12/3/
- Figure 5-source data 12/3/IP-SND1.Tif
- Figure 5-source data 12/3/UB.Tif
