# Supplementary material for: LncRNA Snhg3 aggravates hepatic steatosis via PPARγ signaling
Source: eLife. 2024 Oct 22;13:RP96988. doi: 10.7554/eLife.96988 (PMC11495842; doi:10.7554/eLife.96988)
Supplement: Figure 5—source data 14. [file elife-96988-fig5-data14.zip]

Archive with 7 entries (4 files):
- Figure 5-source data 14/
- Figure 5-source data 14/1/
- Figure 5-source data 14/1/IP-Flag-SND1.Tif
- Figure 5-source data 14/1/IP-HA-Ub.Tif
- Figure 5-source data 14/2/
- Figure 5-source data 14/2/Flag-SND1.Tif
- Figure 5-source data 14/2/HA-Ub.Tif
