# Supplementary material for: LncRNA Snhg3 aggravates hepatic steatosis via PPARγ signaling
Source: eLife. 2024 Oct 22;13:RP96988. doi: 10.7554/eLife.96988 (PMC11495842; doi:10.7554/eLife.96988)
Supplement: Figure 5—source data 16. [file elife-96988-fig5-data16.zip]

Archive with 11 entries (8 files):
- Figure 5-source data 16/
- Figure 5-source data 16/1/
- Figure 5-source data 16/1/IP-SND1.Tif
- Figure 5-source data 16/1/K33.Tif
- Figure 5-source data 16/1/K48.Tif
- Figure 5-source data 16/1/K63.Tif
- Figure 5-source data 16/2/
- Figure 5-source data 16/2/IP-SND1.Tif
- Figure 5-source data 16/2/K33.Tif
- Figure 5-source data 16/2/K48.Tif
- Figure 5-source data 16/2/K63.Tif
