# Supplementary material for: LncRNA Snhg3 aggravates hepatic steatosis via PPARγ signaling
Source: eLife. 2024 Oct 22;13:RP96988. doi: 10.7554/eLife.96988 (PMC11495842; doi:10.7554/eLife.96988)
Supplement: Figure 5—source data 20. [file elife-96988-fig5-data20.zip]

Archive with 13 entries (9 files):
- Figure 5-source data 20/
- Figure 5-source data 20/1/
- Figure 5-source data 20/1/GAPDH.tif
- Figure 5-source data 20/1/H3.tif
- Figure 5-source data 20/1/SND1.tif
- Figure 5-source data 20/2/
- Figure 5-source data 20/2/GAPDH.Tif
- Figure 5-source data 20/2/H3.Tif
- Figure 5-source data 20/2/SND1.Tif
- Figure 5-source data 20/3/
- Figure 5-source data 20/3/GAPDH.Tif
- Figure 5-source data 20/3/H3.tif
- Figure 5-source data 20/3/SND1.tif
