# Supplementary material for: LncRNA Snhg3 aggravates hepatic steatosis via PPARγ signaling
Source: eLife. 2024 Oct 22;13:RP96988. doi: 10.7554/eLife.96988 (PMC11495842; doi:10.7554/eLife.96988)
Supplement: Figure 6—source data 2. [file elife-96988-fig6-data2.zip]

Archive with 20 entries (15 files):
- Figure 6-source data 2/
- Figure 6-source data 2/1/
- Figure 6-source data 2/1/H3.tif
- Figure 6-source data 2/1/H3K27me3.tif
- Figure 6-source data 2/1/SND1.Tif
- Figure 6-source data 2/1/β-ACTIN.Tif
- Figure 6-source data 2/2/
- Figure 6-source data 2/2/H3.Tif
- Figure 6-source data 2/2/H3K27me3.Tif
- Figure 6-source data 2/2/β-ACTIN.Tif
- Figure 6-source data 2/3/
- Figure 6-source data 2/3/H3.Tif
- Figure 6-source data 2/3/H3K27.Tif
- Figure 6-source data 2/3/SND1.Tif
- Figure 6-source data 2/3/β-ACTIN.Tif
- Figure 6-source data 2/4/
- Figure 6-source data 2/4/H3.Tif
- Figure 6-source data 2/4/H3K27me3.Tif
- Figure 6-source data 2/4/SND1-merge.Tif
- Figure 6-source data 2/4/β-ACTIN-merge.Tif
