# Supplementary material for: LncRNA Snhg3 aggravates hepatic steatosis via PPARγ signaling
Source: eLife. 2024 Oct 22;13:RP96988. doi: 10.7554/eLife.96988 (PMC11495842; doi:10.7554/eLife.96988)
Supplement: Figure 6—source data 8. [file elife-96988-fig6-data8.zip]

Archive with 9 entries (6 files):
- Figure 6-source data 8/
- Figure 6-source data 8/H3K27me3 in Snhg3-HKI mice/
- Figure 6-source data 8/H3K27me3 in Snhg3-HKI mice/H3.Tif
- Figure 6-source data 8/H3K27me3 in Snhg3-HKI mice/H3K27me3.tif
- Figure 6-source data 8/H3K27me3 in Snhg3-HKI mice/β-ACTIN.Tif
- Figure 6-source data 8/H3K27me3 in Snhg3-HKO mice/
- Figure 6-source data 8/H3K27me3 in Snhg3-HKO mice/H3.Tif
- Figure 6-source data 8/H3K27me3 in Snhg3-HKO mice/H3K27me3.Tif
- Figure 6-source data 8/H3K27me3 in Snhg3-HKO mice/β-ACTIN.Tif
