# Supplementary material for: LncRNA Snhg3 aggravates hepatic steatosis via PPARγ signaling
Source: eLife. 2024 Oct 22;13:RP96988. doi: 10.7554/eLife.96988 (PMC11495842; doi:10.7554/eLife.96988)
Supplement: Figure 7—source data 2. [file elife-96988-fig7-data2.zip]

Archive with 21 entries (12 files):
- Figure 7-source data 2/
- Figure 7-source data 2/CD36 in Snhg3-HKO mice/
- Figure 7-source data 2/CD36 in Snhg3-HKO mice/1/
- Figure 7-source data 2/CD36 in Snhg3-HKO mice/1/CD36.Tif
- Figure 7-source data 2/CD36 in Snhg3-HKO mice/1/β-ACTIN.Tif
- Figure 7-source data 2/PPARG in Snhg3-HKO mice/
- Figure 7-source data 2/PPARG in Snhg3-HKO mice/1/
- Figure 7-source data 2/PPARG in Snhg3-HKO mice/1/PPARG.Tif
- Figure 7-source data 2/PPARG in Snhg3-HKO mice/1/β-ACTIN.Tif
- Figure 7-source data 2/PPARG in Snhg3-HKO mice/2/
- Figure 7-source data 2/PPARG in Snhg3-HKO mice/2/PPARG.Tif
- Figure 7-source data 2/PPARG in Snhg3-HKO mice/2/β-ACTIN.Tif
- Figure 7-source data 2/PPARG in Snhg3-HKO mice/3/
- Figure 7-source data 2/PPARG in Snhg3-HKO mice/3/PPARG.Tif
- Figure 7-source data 2/PPARG in Snhg3-HKO mice/3/β-ACTIN.Tif
- Figure 7-source data 2/PPARG in Snhg3-HKO mice/4/
- Figure 7-source data 2/PPARG in Snhg3-HKO mice/4/PPARG.Tif
- Figure 7-source data 2/PPARG in Snhg3-HKO mice/4/β-ACTIN.Tif
- Figure 7-source data 2/PPARG in Snhg3-HKO mice/5/
- Figure 7-source data 2/PPARG in Snhg3-HKO mice/5/PPARG.tif
- Figure 7-source data 2/PPARG in Snhg3-HKO mice/5/β-ACTIN.tif
