# Supplementary material for: LncRNA Snhg3 aggravates hepatic steatosis via PPARγ signaling
Source: eLife. 2024 Oct 22;13:RP96988. doi: 10.7554/eLife.96988 (PMC11495842; doi:10.7554/eLife.96988)
Supplement: Figure 7—source data 4. [file elife-96988-fig7-data4.zip]

Archive with 11 entries (7 files):
- Figure 7-source data 4/
- Figure 7-source data 4/1/
- Figure 7-source data 4/1/CD36.Tif
- Figure 7-source data 4/1/PPARg.Tif
- Figure 7-source data 4/1/β-ACTIN.Tif
- Figure 7-source data 4/2/
- Figure 7-source data 4/2/PPARG.Tif
- Figure 7-source data 4/2/β-ACTIN.Tif
- Figure 7-source data 4/3/
- Figure 7-source data 4/3/PPARG.Tif
- Figure 7-source data 4/3/β-ACTIN.Tif
