# Supplementary material for: LncRNA Snhg3 aggravates hepatic steatosis via PPARγ signaling
Source: eLife. 2024 Oct 22;13:RP96988. doi: 10.7554/eLife.96988 (PMC11495842; doi:10.7554/eLife.96988)
Supplement: Figure 7—source data 6. [file elife-96988-fig7-data6.zip]

Archive with 15 entries (10 files):
- Figure 7-source data 6/
- Figure 7-source data 6/1/
- Figure 7-source data 6/1/PPARG.Tif
- Figure 7-source data 6/1/SND1.Tif
- Figure 7-source data 6/1/β-ACTIN.tif
- Figure 7-source data 6/2/
- Figure 7-source data 6/2/PPARG.tif
- Figure 7-source data 6/2/β-ACTIN.tif
- Figure 7-source data 6/3/
- Figure 7-source data 6/3/PPARG.Tif
- Figure 7-source data 6/3/SND1.Tif
- Figure 7-source data 6/3/β-ACTIN.Tif
- Figure 7-source data 6/4/
- Figure 7-source data 6/4/PPARG.Tif
- Figure 7-source data 6/4/β-ACTIN.tif
