# Supplementary material for: LncRNA Snhg3 aggravates hepatic steatosis via PPARγ signaling
Source: eLife. 2024 Oct 22;13:RP96988. doi: 10.7554/eLife.96988 (PMC11495842; doi:10.7554/eLife.96988)
Supplement: Figure 7—source data 8. [file elife-96988-fig7-data8.zip]

Archive with 33 entries (20 files):
- Figure 7-source data 8/
- Figure 7-source data 8/Hepa1-6/
- Figure 7-source data 8/Hepa1-6/1/
- Figure 7-source data 8/Hepa1-6/1/PPARG.Tif
- Figure 7-source data 8/Hepa1-6/1/β-ACTIN.Tif
- Figure 7-source data 8/Hepa1-6/2/
- Figure 7-source data 8/Hepa1-6/2/PPARG.Tif
- Figure 7-source data 8/Hepa1-6/2/β-ACTIN.Tif
- Figure 7-source data 8/Hepa1-6/3/
- Figure 7-source data 8/Hepa1-6/3/PPARG.Tif
- Figure 7-source data 8/Hepa1-6/3/β-ACTIN.Tif
- Figure 7-source data 8/Hepa1-6/4/
- Figure 7-source data 8/Hepa1-6/4/PPARG.Tif
- Figure 7-source data 8/Hepa1-6/4/β-ACTIN.Tif
- Figure 7-source data 8/Hepa1-6/5/
- Figure 7-source data 8/Hepa1-6/5/PPARG.Tif
- Figure 7-source data 8/Hepa1-6/5/β-ACTIN.Tif
- Figure 7-source data 8/Hepa1-6/6/
- Figure 7-source data 8/Hepa1-6/6/PPARG.Tif
- Figure 7-source data 8/Hepa1-6/6/β-ACTIN.Tif
- Figure 7-source data 8/MPH/
- Figure 7-source data 8/MPH/1/
- Figure 7-source data 8/MPH/1/PPARG.Tif
- Figure 7-source data 8/MPH/1/β-ACTIN.Tif
- Figure 7-source data 8/MPH/2/
- Figure 7-source data 8/MPH/2/PPARG.Tif
- Figure 7-source data 8/MPH/2/β-ACTIN.Tif
- Figure 7-source data 8/MPH/3/
- Figure 7-source data 8/MPH/3/PPARG.Tif
- Figure 7-source data 8/MPH/3/β-ACTIN.Tif
- Figure 7-source data 8/MPH/4/
- Figure 7-source data 8/MPH/4/PPARG.Tif
- Figure 7-source data 8/MPH/4/β-ACTIN.Tif
