# Supplementary material for: LncRNA Snhg3 aggravates hepatic steatosis via PPARγ signaling
Source: eLife. 2024 Oct 22;13:RP96988. doi: 10.7554/eLife.96988 (PMC11495842; doi:10.7554/eLife.96988)
Supplement: Figure 7—figure supplement 1—source data 1. [file elife-96988-fig7-figsupp1-data1.zip]

Archive with 2 entries (1 files):
- Figure 7-figure supplement 1-source data 1/
- Figure 7-figure supplement 1-source data 1/Figure 7-figure suppl. 1-source data.pdf
